# Supplementary material for: Design, Synthesis, Antibacterial, Antifungal and Anticancer Evaluations of Novel β-Pinene Quaternary Ammonium Salts
Source: Int J Mol Sci. 2021 Oct 19;22(20):11299. doi: 10.3390/ijms222011299 (PMC8539267; doi:10.3390/ijms222011299)
Supplement: Supplementary file 1 [file ijms-22-11299-s001.zip]

Archive with 1 entries (1 files):
- ijms-1416844-supplementary.pdf
